# Supplementary material for: Frequency detection, frequency discrimination, and spectro-temporal pattern perception in older and younger typically hearing adults
Source: Heliyon. 2023 Aug 6;9(8):e18922. doi: 10.1016/j.heliyon.2023.e18922 (PMC10424075; doi:10.1016/j.heliyon.2023.e18922)
Supplement: Multimedia component 1 [file mmc1.xlsx]

## Sheet: Audiometric thresholds
				Right ear audiometric threshold (dB HL)						Left ear audiometric threshold (dB HL)						Average audiometric threshold across ears (dB HL)
Group	Participant	Gender	Age	250 Hz	500 Hz	1000 Hz	2000 Hz	4000 Hz	8000 Hz	250 Hz	500 Hz	1000 Hz	2000 Hz	4000 Hz	8000 Hz	250 Hz	500 Hz	1000 Hz	2000 Hz	4000 Hz	8000 Hz
older	s2	F	61	25	20	20	20	20	35	15	15	25	25	25	35	20	17.5	22.5	22.5	22.5	35
older	s3	M	63	20	15	20	15	10	15	15	15	15	10	10	10	17.5	15	17.5	12.5	10	12.5
older	s4	M	66	10	5	15	15	30	60	10	0	5	15	20	50	10	2.5	10	15	25	55
older	s5	F	65	20	20	30	30	30	50	20	20	30	25	25	40	20	20	30	27.5	27.5	45
older	s6	F	72	20	10	10	15	20	40	15	15	10	10	10	25	17.5	12.5	10	12.5	15	32.5
older	s7	F	66	20	15	15	25	20	45	15	15	15	20	20	35	17.5	15	15	22.5	20	40
older	s9	F	64	25	15	20	15	20	40	20	25	20	15	20	30	22.5	20	20	15	20	35
older	s10	M	69	20	20	25	25	20	45	30	30	25	20	20	55	25	25	25	22.5	20	50
older	s11	F	63	15	20	15	20	10	30	20	15	10	25	10	35	17.5	17.5	12.5	22.5	10	32.5
older	s12	F	65	10	5	10	5	25	20	5	5	10	5	15	10	7.5	5	10	5	20	15
older	s13	F	68	25	20	20	20	20	10	20	20	20	15	25	10	22.5	20	20	17.5	22.5	10
older	s14	M	68	15	10	10	15	25	35	15	10	15	15	15	20	15	10	12.5	15	20	27.5
older	s15	F	65	20	10	20	20	25	10	15	10	10	20	25	20	17.5	10	15	20	25	15
older	s16	M	66	20	10	10	5	15	15	15	15	5	10	10	15	17.5	12.5	7.5	7.5	12.5	15
older	s17	F	74	20	15	20	20	15	30	25	20	20	15	20	25	22.5	17.5	20	17.5	17.5	27.5
older	s18	M	70	25	10	10	10	30	30	25	15	15	10	35	40	25	12.5	12.5	10	32.5	35
older	s19	F	71	25	15	20	10	20	15	20	20	25	25	20	20	22.5	17.5	22.5	17.5	20	17.5
older	s20	F	69	20	20	20	25	25	25	20	20	20	20	30	20	20	20	20	22.5	27.5	22.5
older	s21	M	71	20	20	20	20	20	30	25	20	20	20	20	35	22.5	20	20	20	20	32.5
younger	s201	M	23	15	15	15	20	10	20	20	15	20	20	20	15	17.5	15	17.5	20	15	17.5
younger	s202	F	23	15	20	15	10	10	5	15	20	15	10	5	5	15	20	15	10	7.5	5
younger	s203	F	26	25	20	20	20	20	10	20	20	15	10	20	15	22.5	20	17.5	15	20	12.5
younger	s204	F	25	10	5	15	5	0	0	15	10	5	0	0	0	12.5	7.5	10	2.5	0	0
younger	s205	F	25	5	10	0	5	10	10	15	10	15	15	20	15	10	10	7.5	10	15	12.5
younger	s206	F	23	20	15	5	5	10	5	20	10	10	5	5	5	20	12.5	7.5	5	7.5	5
younger	s207	M	24	20	15	20	10	10	10	20	15	20	10	5	5	20	15	20	10	7.5	7.5
younger	s208	F	22	10	5	10	15	10	15	15	10	15	10	15	10	12.5	7.5	12.5	12.5	12.5	12.5
younger	s209	F	22	10	0	0	5	5	0	15	5	5	0	0	0	12.5	2.5	2.5	2.5	2.5	0
younger	s210	M	28	10	15	25	20	25	15	10	15	25	25	20	20	10	15	25	22.5	22.5	17.5
younger	s211	M	29	20	15	0	0	10	15	20	15	0	5	5	10	20	15	0	2.5	7.5	12.5
younger	s212	M	24	10	15	10	10	5	10	10	15	10	10	5	20	10	15	10	10	5	15
younger	s213	F	23	15	15	15	15	10	0	10	10	10	10	5	0	12.5	12.5	12.5	12.5	7.5	0
younger	s214	F	26	10	10	10	10	10	0	20	20	15	15	15	15	15	15	12.5	12.5	12.5	7.5
younger	s215	M	22	15	15	10	5	10	10	20	20	10	15	15	5	17.5	17.5	10	10	12.5	7.5
younger	s216	F	26	10	10	10	15	5	5	10	15	10	15	10	5	10	12.5	10	15	7.5	5
younger	s217	M	24	15	15	15	10	5	10	15	15	15	10	10	0	15	15	15	10	7.5	5
younger	s218	M	28	10	10	10	5	10	0	10	10	15	5	0	10	10	10	12.5	5	5	5
younger	s219	M	25	10	10	5	15	10	15	10	10	10	10	0	10	10	10	7.5	12.5	5	12.5
younger	s220	M	29	10	10	10	15	5	5	10	10	5	15	10	5	10	10	7.5	15	7.5	5

## Sheet: frequency discrimination
		500 Hz reference									4000 Hz reference
		FDT (percent)			FCDT (percent)			FGDT (percent)			FDT (percent)			FCDT (percent)			FGDT (percent)
Group	Participant	run1	run2	mean	run1	run2	mean	run1	run2	mean	run1	run2	mean	run1	run2	mean	run1	run2	mean
Older	s2	0.98	0.72	0.85	0.74	0.38	0.56	0.64	0.46	0.55	1.75	2.1675	1.95875	1	1.0675	1.03375	2.0825	1.5825	1.8325
Older	s3	0.66	0.66	0.66	0.38	0.34	0.36	0.26	0.1	0.18	1.7	1.8325	1.76625	0.55	0.32	0.435	0.55	0.5325	0.54125
Older	s4	0.76	0.52	0.64	0.76	0.4	0.58	0.64	0.56	0.6	2	1.75	1.875	1.1675	0.8175	0.9925	1.15	0.9825	1.06625
Older	s5	1.1	0.76	0.93	0.54	0.76	0.65	0.66	1.08	0.87	2.0825	2.5	2.29125	0.9675	1.25	1.10875	1.5	1.75	1.625
Older	s6	0.72	0.8	0.76	0.76	0.66	0.71	0.52	0.76	0.64	1.5675	1.2325	1.4	0.7175	0.75	0.73375	0.7325	0.75	0.74125
Older	s7	2.58	2.5	2.54	1.26	1.92	1.59	1.84	1.66	1.75	9.3325	10.8	10.0663	1.25	1.75	1.5	3.5825	4.1675	3.875
Older	s9	0.92	0.96	0.94	0.46	0.42	0.44	0.6	0.52	0.56	2.75	3	2.875	0.75	0.6325	0.69125	0.75	0.8175	0.78375
Older	s10	1.26	1.26	1.26	1.16	0.74	0.95	1.66	1.34	1.5	4.3325	3.3325	3.8325	0.75	0.75	0.75	0.8325	1.25	1.04125
Older	s11	1.84	1.24	1.54	0.62	0.6	0.61	0.82	0.62	0.72	3.1675	2.6675	2.9175	1.0825	0.7325	0.9075	0.6675	0.6175	0.6425
Older	s12	1.5	2.08	1.79	0.64	0.8	0.72	0.64	0.8	0.72	4.4	3	3.7	1	1.4175	1.20875	2.5825	3.0825	2.8325
Older	s13	1.76	1	1.38	0.74	0.58	0.66	0.46	1	0.73	7	7.6675	7.33375	2.3325	2.6	2.46625	3.25	2.5	2.875
Older	s14	0.4	0.72	0.56	0.64	0.68	0.66	0.72	0.3	0.51	2.0825	2.9175	2.5	1	0.8325	0.91625	1.5	1.3325	1.41625
Older	s15	1.16	0.84	1	0.9	0.74	0.82	0.92	0.74	0.83	3.3325	3	3.16625	0.7175	0.75	0.73375	0.8175	0.8325	0.825
Older	s16	1.16	1.66	1.41	1.08	0.76	0.92	1	0.9	0.95	2.5825	3	2.79125	0.7325	0.75	0.74125	1.3325	1	1.16625
Older	s17	2.08	1.66	1.87	0.76	1	0.88	0.84	0.96	0.9	10.3325	8.3325	9.3325	2.5825	3.3325	2.9575	4.1675	3.3325	3.75
Older	s18	1.1	1.16	1.13	0.82	0.46	0.64	0.74	0.74	0.74	2.5	3.0825	2.79125	1.6675	1.25	1.45875	1.1675	1.15	1.15875
Older	s19	0.72	0.72	0.72	0.9	0.56	0.73	0.76	0.52	0.64	2.75	3.1675	2.95875	1	0.8	0.9	0.8	0.75	0.775
Older	s20	1.08	0.96	1.02	0.6	0.58	0.59	0.66	0.6	0.63	10	7.3325	8.66625	1.25	1.3325	1.29125	0.9175	1	0.95875
Older	s21	7	5.58	6.29	0.64	1.08	0.86	1	1.42	1.21	8.6675	8	8.33375	1.0825	0.9175	1	2.3325	2.4175	2.375
Younger	s201	1	0.46	0.73	0.48	0.52	0.5	0.66	0.46	0.56	0.75	0.9175	0.83375	0.5	0.3825	0.44125	0.7325	0.4	0.56625
Younger	s202	0.9	0.64	0.77	0.56	0.16	0.36	0.26	0.36	0.31	0.9	0.8175	0.85875	0.5325	0.35	0.44125	0.4675	0.4325	0.45
Younger	s203	1.5	1.66	1.58	0.56	0.64	0.6	0.62	0.7	0.66	1	1.0825	1.04125	1.45	0.75	1.1	0.5175	0.3825	0.45
Younger	s204	0.82	0.62	0.72	0.46	0.74	0.6	0.42	0.36	0.39	1.6675	2.25	1.95875	0.7	0.8	0.75	0.55	0.7325	0.64125
Younger	s205	1.16	0.92	1.04	0.82	0.52	0.67	0.8	0.62	0.71	0.9	0.8175	0.85875	0.6175	0.55	0.58375	0.55	0.65	0.6
Younger	s206	1.26	0.7	0.98	0.74	0.74	0.74	1.08	0.84	0.96	1.25	1.4175	1.33375	1.0825	0.6325	0.8575	0.75	1	0.875
Younger	s207	0.48	0.3	0.39	0.72	0.56	0.64	0.3	0.66	0.48	0.5325	0.6	0.56625	0.4175	0.35	0.38375	0.25	0.3325	0.29125
Younger	s208	0.92	1.26	1.09	0.66	1.14	0.9	0.96	0.58	0.77	0.8175	1.1675	0.9925	0.6	0.6825	0.64125	0.6325	0.7	0.66625
Younger	s209	0.92	1.66	1.29	0.58	0.32	0.45	0.32	0.22	0.27	1.3175	1.35	1.33375	0.4325	0.3325	0.3825	0.6	0.75	0.675
Younger	s210	0.64	0.46	0.55	0.54	0.5	0.52	0.54	0.52	0.53	0.8825	1.1675	1.025	0.7325	0.5325	0.6325	0.75	0.54	0.645
Younger	s211	0.28	0.76	0.52	0.48	0.26	0.37	0.3	0.26	0.28	1.5	1.8	1.65	0.7325	0.6325	0.6825	0.8325	0.7325	0.7825
Younger	s212	1.58	1.24	1.41	1.26	0.68	0.97	0.8	0.84	0.82	1.0825	0.7175	0.9	0.6825	0.3675	0.525	0.61	1.1175	0.86375
Younger	s213	0.74	0.36	0.55	0.22	0.1	0.16	0.2	0.24	0.22	1.4175	0.8325	1.125	0.7325	0.6175	0.675	0.7175	0.8325	0.775
Younger	s214	1.16	1.58	1.37	0.76	0.62	0.69	0.78	0.56	0.67	1.5825	1.0825	1.3325	1.4175	0.9175	1.1675	1.1675	0.8325	1
Younger	s215	0.84	0.92	0.88	0.82	0.7	0.76	0.56	0.74	0.65	1.25	1.65	1.45	0.8175	0.4	0.60875	1.4175	0.8675	1.1425
Younger	s216	0.76	0.74	0.75	0.58	0.62	0.6	0.32	0.44	0.38	1.1675	0.75	0.95875	0.44	0.35	0.395	0.8	1.1175	0.95875
Younger	s217	0.38	0.56	0.47	0.16	0.26	0.21	0.14	0.16	0.15	0.4325	0.7675	0.6	0.25	0.2325	0.24125	0.2675	0.2	0.23375
Younger	s218	0.6	0.56	0.58	0.32	0.28	0.3	0.74	0.6	0.67	0.8	1.4175	1.10875	0.36	0.175	0.2675	0.4675	0.2175	0.3425
Younger	s219	0.5	0.66	0.58	0.38	0.7	0.54	0.7	0.98	0.84	0.7175	0.6675	0.6925	0.3	0.25	0.275	0.4	0.375	0.3875
Younger	s220	1.48	0.92	1.2	0.74	0.72	0.73	0.34	0.76	0.55	1.725	0.92	1.3225	0.9175	1.3325	1.125	0.7325	0.9175	0.825

## Sheet: SMRT
Group	Participant	run1	run2	mean
Older	s2	6	6.1	6.05
Older	s3	6.1	7.7	6.9
Older	s4	6.9	6	6.45
Older	s5	5	4.7	4.85
Older	s6	6.1	9.4	7.75
Older	s7	3.6	6.5	5.05
Older	s9	5.9	5.7	5.8
Older	s10	5.6	5.3	5.45
Older	s11	6	5	5.5
Older	s12	6.2	6.4	6.3
Older	s13	4.5	4.7	4.6
Older	s14	6	5.7	5.85
Older	s15	6.1	6.4	6.25
Older	s16	4.6	5.3	4.95
Older	s17	4.7	4.2	4.45
Older	s18	4.6	4.4	4.5
Older	s19	5.8	6.1	5.95
Older	s20	6.6	5.8	6.2
Older	s21	5.4	5.3	5.35
Younger	s201	9.9	10.3	10.1
Younger	s202	8.4	9	8.7
Younger	s203	9	9.4	9.2
Younger	s204	7.4	8.5	7.95
Younger	s205	6.3	6.3	6.3
Younger	s206	8.1	7.9	8
Younger	s207	9	8.6	8.8
Younger	s208	7.2	8.3	7.75
Younger	s209	7.8	7.9	7.85
Younger	s210	10	8.5	9.25
younger	s211	10.5	11.1	10.8
younger	s212	8.4	8.2	8.3
younger	s213	7.6	8.5	8.05
younger	s214	7.3	8.2	7.75
younger	s215	8.5	8.6	8.55
younger	s216	8.3	8.5	8.4
younger	s217	9.8	10	9.9
younger	s218	7.2	7.7	7.45
younger	s219	9.5	9	9.25
younger	s220	8	8.4	8.2
